# Supplementary material for: Actin Dosage Lethality Screening in Yeast Mediated by Selective Ploidy Ablation Reveals Links to Urmylation/Wobble Codon Recognition and Chromosome Stability
Source: G3 (Bethesda). 2013 Mar 1;3(3):553–61. doi: 10.1534/g3.113.005579 (PMC3583461; doi:10.1534/g3.113.005579)
Supplement: Supporting Information [file supp_3.3.553_TableS2.xls]

## Sheet: Sheet1
Table 2 Synthetic dosage interactions with actin
Gene	Primary/Implicated	Complex/Pathway	Activity	Function	SDI with ACT1
ELP3	elp2, ncs6	Elongator		tRNA wobble U-mod	30˚
ELP4	elp2, ncs6	Elongator		tRNA wobble U-mod	30˚
IKI3	elp2, ncs6	Elongator		tRNA wobble U-mod	30˚
ELP2	1˚	Elongator	Urmylation	tRNA wobble U-mod	30˚
ELP6	elp2, ncs6	Elongator	Urmylation	tRNA wobble U-mod	30˚
KTI12	elp2, ncs6	Elongator?	Killer Resistance	tRNA wobble U-mod	30˚
URM1	elp2, ncs6	Urm1 pathway	Urmylation/uridine thiolation	tRNA wobble U-mod	30˚,37˚
NCS2	elp2, ncs6	Urm1 pathway	Urmylation/uridine thiolation	tRNA wobble U-mod	30˚
NCS6	1˚	Urm1 pathway	Urmylation/uridine thiolation	tRNA wobble U-mod	30˚
UBA4	elp2, ncs6	Urm1 pathway	Urmylation/uridine thiolation	tRNA wobble U-mod	30˚,37˚?
TUM1	elp2, ncs6	Urm1 pathway	uridine thiolation	tRNA wobble U-mod	30˚
URE2	elp2, ncs6	Urm1 pathway	Urmylation	nitrogen catabolite repression/urmylation	30˚
TRM9	elp2, ncs6		tRNA methyltransferase	tRNA wobble U-mod	(30˚,37˚)
SLM3	elp2, ncs6		mitochondrial tRNA thiouridylase	tRNA wobble U-mod	(30˚),37˚
AHP1	elp2, ncs6	Urm1p target	hydroperoxidase	oxidative stress response	(30˚),weak
CHL1	(ssk1; see text)	CHL/CTF	DNA helicase	chromatid cohesion	30˚,37˚
CTF8	chl1	CTF18 RFC-like		chromatid cohesion	30˚,37˚
CTF18	chl1	CTF18 RFC-like		chromatid cohesion	30˚,37˚
DCC1	chl1	CTF18 RFC-like		chromatid cohesion	30˚,37˚
RAD61	chl1			chromatid cohesion	30˚,37˚
CTF3	chl1	kinetochore		chromatid cohesion/chromosome segregation	30˚,37˚
CHL4	chl1	kinetochore	kinetochore assembly	chromatid cohesion/chromosome segregation	30˚,37˚
IML3/MCM19	chl1	kinetochore		chromatid cohesion/chromosome segregation	30˚,37˚
MCM16	chl1	kinetochore		chromatid cohesion/chromosome segregation	30˚,37˚
MCM22	chl1	kinetochore		chromatid cohesion/chromosome segregation	30˚,37˚
CTF19	chl1	COMA/kinetochore		chromatid cohesion/chromosome segregation	30˚,37˚
MCM21	chl1	COMA/kinetochore		chromatid cohesion/chromosome segregation	37˚
CTF4	chl1	chromatin		chromatid cohesion/DNA repair	30˚,37˚
TOF1	chl1	Tof1p-Mrc1p-Csm3p		chromatid cohesion/DNA repair	30˚,37˚
KAR3	chl1	spindle pole body	minus end microtubule motor	chromatid cohesion/karyogamy	30˚,37˚
CNM67*	chl1	spindle pole body-outer		microtubule nucleation	30˚,37˚; slow
SPC72*	chl1	spindle pole body		microtubule nucleation	30˚; ts @37˚
BIM1	chl1	microtubules	microtubule plus-end binding	spindle orientation	30˚,37˚
CIK1	chl1	kinesin associated		spindle organization/chromosome segregation	30˚,37˚
DYN2	chl1	dynein-light chain	microtubule motor	nuclear pore assembly	30˚,37˚
IES4	nhp10**	INO80	Htz1 removal from nucleosomes	nucleosome remodeling	37˚
TAF14/ANC1*	act1	INO80/TFIID/TFIIH/…..		nucleosome remodeling/transcription	SDS@30°,ts@37°
TPM1	act1	actin cables	actin filament binding	actin cable stabilization-polarized growth	30˚,37˚
GIM3*	act1	prefoldin	chaperonin	actin and tubulin folding	SDS@37˚
PAC10*	act1	prefoldin	chaperonin	actin and tubulin folding	SDS@37˚
VRP1	act1	cortical patch	actin assembly	actin-mediated endocytosis	SDS@37°
SAC6	act1	cortical patch	actin cross-linking	actin-mediated endocytosis	SDS@37°
SMY1	chl1	myosin (Myo2) binding	formin actin nucleation inhibitor	actin cable organization	30˚,37˚
BEM2*	chl1		Rho-GAP	actin organization/polarized cell growth	30˚,37˚
FUS1	chl1	shmoo tip		mating cell fusion/polarization	30˚,37˚
TCO89	1°	TORC1		growth/nutrient sensing	30˚,37˚
SIT4	elp2, ncs6		Ser/Thr phosphatase	cell cycle/actin org	37˚
PHO85	1˚		cyclin dependent kinase	cell cycle/nutrient sensing	37˚
MIH1	swi4, pho85??		tyrosine phosphatase	cell cycle/Cdc28 dephosphorylation	30˚,37˚
CLA4	1˚	PAK kinase	Ser/Thr kinase	cell polarity/cytokinesis	30˚,37˚
DOC1	1˚	APC	ubiquitination substrate recog.	cyclin degradation	30˚,37˚(weak)
SWI4	1˚	SBF complex	DNA binding	G1 transcription activation	30˚,37˚
SWI6	swi4	SBF/MBF complexes	transcription activation	G1/S and meiotic transcription activation	30˚,37˚
VMA2	vma9, vma21**	V-ATPase	proton translocation	vacoule acidification	30˚,37˚
VMA4*	vma9, vma21**	V-ATPase	proton translocation	vacoule acidification	30˚,37˚
VMA7*	vma9, vma21**	V-ATPase	proton translocation	vacoule acidification	30˚,37˚
VMA8*	vma9, vma21**	V-ATPase	proton translocation	vacoule acidification	30˚,(37˚) variable
[VMA9]*	1˚	V-ATPase	proton translocation	vacoule acidification	30˚,37˚
VMA10*	vma9, vma21**	V-ATPase	proton translocation	vacoule acidification	30˚,37˚
VMA13*	vma9, vma21**	V-ATPase	proton translocation	vacoule acidification	30˚,37˚
VMA16	vma9, vma21**	V-ATPase	proton translocation	vacoule acidification	30˚
RSM19*	1˚	Mito small ribosome	mito translation	Mito translation	30˚
ATP1	1˚	F1 sector ATP synthase	ATP synthesis	ATP synthesis	(37˚) weak
MSY1	1˚	Mito tRNA synthetase	tyrosine-tRNA ligase	tyrosine aminoacyl-tRNA synthesis	37˚
YML090W/[RPM2]	1˚	Mito Rnase P	RNA processing	mitochondrial translation	37˚(variable)
SSQ1	1˚	mitochondrial matrix	Hsp70-like chaperone	frataxin maturation	37˚(variable)
RRG1	1˚	mitochondrial?	unknown	unknown	(30˚,37˚) weak
CTK1	1˚	C-terminal domain kinase	RNA pol II kinase	mRNA trasncription and processing	30˚,37˚ variable
CTK2	ctk1	C-terminal domain kinase	RNA pol II kinase	mRNA trasncription and processing	30˚,37˚ variable
YDL071C/[BDF2]	1˚	TFIID	promoter binding	transcription initiation	37˚
HOG1	pbs2**	MAP kinase	Ser/Thr kinase	transcription activation in osmotic sress	30˚
SKI2	ski3	Ski/exosome complex	RNA helicase	cytoplasmic RNA decay	30˚,37˚
SKI3	1˚	Ski/exosome complex	3'-5' RNA degredation	cytoplasmic RNA decay	30˚,37˚
CHS1*	chs7	chitin synthase I	GlcNAc transfer to chitin	budding, cytokinesis, septation	30˚
CHS7	1˚	unknown	unknown-possible ER export	chitin synthesis	30˚,37˚
YPS3	1˚	plasma membrane	aspartic protease	cell wall growth and maintenance	30˚,37˚(weak)
SAC2/VPS52*	vps54/luv1	GARP	retrograde protein transport	endosome recycling/actin org	(37˚) weak,variable
VPS54/LUV1	1˚	GARP	retrograde protein transport	endosome recycling/actin org	37°
YDJ1	1˚	HSP40 co-chaperone	protein translocation	protein targeting	30˚; ts @37˚
SHP1*	1°	unknown	Glc7 phosphatase regulation?	unclear	30˚; ts @37˚
*Shows a CHI Interaction with actin
**based on primary hit that did not retest positive
