# Supplementary material for: Actin Dosage Lethality Screening in Yeast Mediated by Selective Ploidy Ablation Reveals Links to Urmylation/Wobble Codon Recognition and Chromosome Stability
Source: G3 (Bethesda). 2013 Mar 1;3(3):553–61. doi: 10.1534/g3.113.005579 (PMC3583461; doi:10.1534/g3.113.005579)
Supplement: Supporting Information [file supp_3.3.553_TableS3.xlsx]

## Sheet: Sheet1
GO Biological Process		p-value	In Category from Cluster
	tRNA wobble uridine modification	1e-14	SIT4 NCS6 ELP2 UBA4 URM1 KTI12 IKI3 TRM9 ELP6 TUM1 ELP3 ELP4
	protein urmylation	2.31926e-13	NCS6 ELP2 UBA4 URM1 ELP6 NCS2 URE2
	ATP hydrolysis coupled proton transport	7.23144e-12	ATP1 VMA2 VMA9 VMA8 VMA7 VMA16 VMA4 VMA13
	establishment of mitotic sister chromatid cohesion	5.17867e-10	IML3 CHL4 MCM21 MCM22 CTF3 CTF19 MCM16
	vacoular acidification	4.06696e-09	VMA2 VMA9 RRG1 VMA8 VMA7 VMA16 VMA10 VMA4 VMA13
	proton transport	4.93369e-09	ATP1 VMA2 VMA9 VMA8 VMA7 VMA16 VMA10 VMA4 VMA13
	cell cycle	6.92294e-09	SPC72 IML3 SIT4 CHL4 MCM21 BIM1 DOC1 CTF8 MCM22 CTF3 MIH1 CTF18 CNM67 TOF1 CHL1 CTF19 PHO85 MCM16 KAR3
	mitotic sister chromatid cohesion	7.16488e-09	DCC1 RAD61 BIM1 CTF8 CTF18 TOF1 CHL1 CTF4 KAR3
	cell division	5.0384e-08	SPC72 IML3 SIT4 CHL4 MCM21 BIM1 DOC1 MCM22 CTF3 MIH1 CNM67 CTF19 MCM16 KAR3
	mitosis	9.77454e-08	IML3 SIT4 CHL4 MCM21 BIM1 DOC1 MCM22 CTF3 MIH1 CTF19 MCM16 KAR3
	meiosis	4.81068e-07	IML3 CHL4 MCM21 MCM22 SWI6 CTF3 CIK1 CNM67 TOF1 CTF19 MCM16 KAR3
	tRNA wobble position uridine thiolation	9.05555e-07	NCS6 UBA4 URM1 NCS2 TUM1
	maintenance of DNA trinucleotide repeats	1.71311e-06	DCC1 CTF8 CTF18
	chromosome segregation	4.66489e-06	IML3 CHL4 MCM21 MCM22 CTF3 CHL1 CTF19 MCM16
GO Cellular Component
	Elongator holoenzyme complex	4.74264e-09	ELP2 IKI3 ELP6 ELP3 ELP4
	proton-transporting two-sector ATPase complex, catalytic domain	4.74264e-09	ATP1 VMA2 VMA8 VMA7 VMA4
	vacuolar proton-transporting V-type ATPase, V1 domain	1.20052e-08	VMA2 VMA8 VMA7 VMA10 VMA4 VMA13
	condensed chromosome kinetochore	3.96937e-07	IML3 CHL4 MCM21 MCM22 CTF3 CTF19 MCM16
	kinetochore	7.3568e-07	IML3 CHL4 MCM21 BIM1 MCM22 CTF3 CTF19 MCM16
MIPS Functional Classification
	homeostasis of protons	3.33679e-09	ATP1 VMA2 VMA9 VMA8 VMA7 VMA16 VMA10 VMA4 VMA13
	transport ATPases	1.02352e-08	ATP1 VMA2 VMA9 VMA8 VMA7 VMA16 VMA10 VMA4 VMA13
	chromosome segregation/division	4.37984e-07	IML3 CHL4 MCM21 MCM22 CTF3 CHL1 CTF19 MCM16
	cation transport	1.33731e-06	ATP1 VMA2 VMA8 VMA7 VMA16 VMA10 VMA4 VMA13
	chromosome condensation	5.15701e-06	DCC1 CTF8 CTF18 CHL1 CTF4
	electron transport	6.16443e-06	ATP1 VMA2 VMA8 VMA7 VMA16 VMA10 VMA4 VMA13
	actin cytoskeleton	1.82556e-05	SIT4 VPS54 SAC6 DYN2 VPS52 BEM2 VRP1 TPM1
	G2/M transition of mitotic cell cycle	2.14124e-05	DCC1 CTF8 MIH1 CTF18 CHL1 CTF4
MIPS Phenotypes
	Slow-growth	1.59008e-08	SPC72 SHP1 SIT4 BIM1 BEM2 PAC10 CTK2 CTK1 VRP1 SSQ1 TPM1 GIM3 CNM67 PHO85 ELP3 TAF14
	Actin cytoskeleton mutants	8.29749e-08	VPS54 SAC6 BEM2 VRP1 TPM1 CLA4 VMA4 TAF14
	other cell cycle defects	1.38592e-07	ML3 SIT4 CHL4 BIM1 SWI4 BEM2 DOC1 MIH1 CIK1 CNM67 CLA4 CHL1 CTF4 KAR3
	Cold-sensitivity	4.17812e-06	VMA2 VPS52 BIM1 PAC10 CTK1 SSQ1 CTF18 GIM3 VMA4
	benomyl sensitivity	4.18724e-05	IML3 CHL4 BIM1 BEM2 CTF19
MIPS Subcellular Localization
	spindle pole body	8.25373e-06	SPC72 IML3 MCM21 MCM22 CTF3 CIK1 CNM67 CTF19 KAR3
	vacuolar membrane	0.000102875	VMA2 VMA8 VMA7 VMA16 VMA10 VMA4 TCO89 VMA13
MIPS Protein Complexes
	Complex Number 221	7.18587e-11	IML3 CHL4 MCM21 MCM22 CTF3 CTF19
	H+-transporting ATPase, vacuolar	9.40954e-11	VMA2 VMA8 VMA7 VMA16 VMA10 VMA4 VMA13
	Complex Number 45	1.15181e-09	VMA2 VMA8 VMA7 VMA10 VMA4 VMA13
	Complex Number 216	9.90107e-08	ELP2 IKI3 ELP3 ELP4
	Ctf3 protein complex	1.71311e-06	MCM22 CTF3 MCM16
