# Supplementary material for: Actin Dosage Lethality Screening in Yeast Mediated by Selective Ploidy Ablation Reveals Links to Urmylation/Wobble Codon Recognition and Chromosome Stability
Source: G3 (Bethesda). 2013 Mar 1;3(3):553–61. doi: 10.1534/g3.113.005579 (PMC3583461; doi:10.1534/g3.113.005579)
Supplement: Supporting Information [file supp_3.3.553_TableS4.xlsx]

## Sheet: Sheet1
Integration Plasmid	Actin Allele	Mutation	Average Loss Frequency	Std Dev
None	ACT1wt		1.32x10-5	1.10x10-5
pRB1522	act1-101	D363A,E364A	3.73x10-5	3.00x10-5
pRB1523	act1-102	K359A,E361A	2.33x10-5	2.78x10-5
pRB1525	act1-104	K315A,E316A	1.21x10-5	1.47x10-5
pRB1526	act1-105	E311A,R312A	2.97x10-5	3.43x10-5
pRB1529	act1-108*	R256A,E259A,A310A	9.69x10-6	5.43x10-6
pRB1532	act1-111	D222A,E224A,E226A	1.92x10-5	2.54x10-5
pRB1534	act1-113	R210A,D211A	3.81x10-5	4.80x10-5
pRB1537	act1-116	D187A,K191A	3.04x10-4	1.75x10-4
pRB1538	act1-117	R183A,D184A	3.44x10-4	2.56x10-4
pRB1541	act1-120	E99A,E100A	4.67x10-5	6.11x10-5
pRB1542	act1-121	E83A,K84A	2.14x10-4	5.52x10-5
pRB1543	act1-122	D80A,D81A	7.60x10-6	2.70x10-6
pRB1544	act1-123	R68A,E72A	2.08x10-5	1.81x10-5
pRB1545	act1-124	D56A,E57A	8.42x10-6	6.60x10-6
pRB1546	act1-125	K50A,D51A	1.07x10-5	9.56x10-7
pRB1550	act1-129	R177A,D179A	4.64x10-6	2.31x10-6
pRB1553	act1-132	R37A,R39A	1.77x10-5	1.60x10-5
pRB1554	act1-133	D24A,D25A	6.04x10-6	3.24x10-6
pRB1556	act1-135	E4A	5.17x10-6	1.85x10-6
pRB1557	act1-136*	D2A,R37A,R39A	9.68x10-5	8.01x10-5
*HAS MUTATIONS IN ADDITION TO THOSE ORIGINALLY REPORTED
